# Supplementary material for: Comparative genomics and transcriptional profiles of Saccharopolyspora erythraea NRRL 2338 and a classically improved erythromycin over-producing strain
Source: Microb Cell Fact. 2012 Mar 8;11:32. doi: 10.1186/1475-2859-11-32 (PMC3359211; doi:10.1186/1475-2859-11-32)
Supplement: Additional file 1 — Cell cycle-regulated genes in S. erythraea NRRL 2338. [file 1475-2859-11-32-S1.XLS]

## Sheet: Foglio1
Additional file 2. Cell cycle-regulated genes in S. erythraea NRRL 2338.
Probeset	Gene name and description
SACE_6143_at	leuD, 3-isopropylmalate dehydratase small subunit
SACE_1301_at	---, hypothetical protein
SACE_5205_at	---, aminopeptidase (secreted protein)
SACE_1631_at	---, hypothetical protein
SACE_6323_at	---, ABC peptide transporter, membrane subunit
SACE_4786_at	---, putative secreted protein
SACE_1704_at	pfkA, 6-phosphofructokinase
SACE_4683_at	bioB, biotin synthase
SACE_3265_at	---, secreted protein
SACE_4969_at	---, hypothetical protein
SACE_2697_at	---, putative ABC-type Fe3+-siderophores transport system
SACE_4684_at	bioA, adenosylmethionine-8-amino-7-oxononanoate aminotransferase
SACE_6321_at	---, probable ATP-binding component of ABC transporter
SACE_0453_at	---, ABC-type transporter
SACE_6324_at	---, peptide ABC transporter peptide-binding protein,putative
SACE_6330_at	---, putative fusion protein (ligase/carboxylase and argininosuccinate lyase
SACE_4069_at	narH, nitrate reductase beta chain
SACE_2696_at	---, putative non-ribosomal peptide synthetase
SACE_1309_at	---, putative peptide monooxygenase
SACE_5883_at	---, probable amino-acid acetyltransferase
SACE_4076_at	sidF, ferrichrome ABC transporter substrate-binding protein
SACE_2698_at	---, putative regulatory protein
SACE_1308_at	---, siderophore-interacting protein
SACE_3571_at	---, hypothetical protein
SACE_3854_at	dhbC, isochorismate synthase
SACE_3891_at	---, hypothetical protein
SACE_5841_at	---, putative ABC transporter sugar-binding protein
SACE_2693_at	---, non-ribosomal peptide synthase
SACE_0943_at	---, binding protein/LacI transcriptional regulator
SACE_4301_at	---, glucose-methanol-choline oxidoreductase
SACE_0948_at	---, L-fucose isomerase, putative
SACE_0949_at	---, carbohydrate kinase, FGGY
SACE_5966_at	---, GCN5-related N-acetyltransferase
SACE_5790_at	---, putative substrate-binding transport protein
SACE_5958_at	nicT2, high-affinity nickel-transport protein
SACE_1642_at	pepB, leucyl aminopeptidase
SACE_1081_at	---, possible transmembrane cation transporter
SACE_0900_at	---, putative antigen 34 kDa family
SACE_3500_at	---, amino acid permease-associated region
SACE_7199_at	clpB, putative Clp protease ATP-binding subunit
SACE_6798_at	---, hypothetical protein
SACE_5815_at	dnaE, DNA polymerase III alpha subunit
SACE_0514_at	def, putative polypeptide deformylase
SACE_6708_at	guaB-2, inosine-5'-monophosphate dehydrogenase
SACE_7173_at	purA, adenylosuccinate synthetase
SACE_5719_at	tesB, acyl-CoA thioesterase II
SACE_7195_at	ytrA, GntR family transcriptional regulator
SACE_0777_at	---, hypothetical protein
SACE_1902_at	fadB2, 3-hydroxyacyl-CoA dehydrogenase
SACE_0008_at	gyrB, DNA gyrase subunit B
SACE_2009_at	pdx1, putative pyridoxine biosynthesis protein
SACE_0630_at	serC, phosphoserine aminotransferase
SACE_1750_at	---, hypothetical protein
SACE_6456_at	---, cation diffusion facilitator family transporter
SACE_0076_at	---, glycine betaine transporter, BCCT family
SACE_5955_at	cobN, cobalamin biosynthesis protein N
SACE_1694_at	---, putative long-chain fatty acid ligase
SACE_6594_at	---, hypothetical protein
SACE_7366_at	---, sensor kinase, two-component system
SACE_0581_at	---, putative ATPase involved in chromosome partitioning
SACE_1029_at	---, hypothetical protein
SACE_0558_at	cvnB7, hypothetical protein
SACE_0557_at	---, sensor signal transduction histidine kinase
SACE_6763_at	---, alpha/beta hydrolase fold
SACE_6106_at	coaD, pantetheine-phosphate adenylyltransferase
SACE_0090_at	---, hypothetical protein
SACE_2144_at	pgk, phosphoglycerate kinase
SACE_6486_at	purK, phosphoribosylaminoimidazole carboxylase ATPase subunit
SACE_5436_at	---, glyoxalase/bleomycin resistance protein/dioxygenase
SACE_7168_at	purD, phosphoribosylamine--glycine ligase
SACE_1333_at	---, prolyl oligopeptidase
SACE_6874_at	aspC, aspartate aminotransferase (transaminase A) (ASPAT)
SACE_1273_at	---, putative Lsr2-like protein
SACE_0892_at	---, 60 kDa membrane insertion protein
SACE_6914_at	menB, naphthoate synthase
SACE_1815_at	dxs, 1-deoxyxylulose-5-phosphate synthase
SACE_7291_at	dapE, peptidase, M20/M25/M40 family
SACE_7135_at	---, hypothetical protein
SACE_6289_at	---, SUA5/YciO/YrdC/YwlC
SACE_0010_at	---, hypothetical protein
SACE_0834_at	---, transcriptional regulator, MazG family
SACE_1062_at	---, hypothetical protein
SACE_1272_at	---, putative lysyl tRNA synthetase-like protein
SACE_7142_at	purL, phosphoribosylformylglycinamidine synthase II
SACE_6664_at	purH, phosphoribosylaminoimidazolecarboxamide formyltransferase/IMP cyclohydrolase
SACE_0563_at	---, malate dehydrogenase (oxaloacetate-decarboxylating)
SACE_6480_at	aveBII, dTDP-glucose 4,6-dehydratase
SACE_1679_at	---, integral membrane protein
SACE_2160_at	tkt, transketolase
SACE_6768_at	glmS, glucosamine--fructose-6-phosphate aminotransferase
SACE_1173_at	---, hypothetical protein
SACE_7072_at	---, putative peptidyl-prolyl cis-trans isomerase
SACE_6935_at	hemL, glutamate-1-semialdehyde 2,1-aminomutase
SACE_1201_at	---, ATP-dependent Clp protease adaptor protein ClpS
SACE_5743_at	---, putative iron ABC transporter substrate-binding protein
SACE_0647_at	cscK, ribokinase:carbohydrate kinase, PfkB
SACE_6447_at	mtrA, two-component response regulator
SACE_1687_at	qcrB, cytochrome b, membrane protein
SACE_1678_at	ctaC, putative cytochrome c oxidase chain II
SACE_1685_at	qcrC, cytochrome c mono-and diheme variants
SACE_1500_at	glyS, glycyl-tRNA synthetase
SACE_1013_at	dapD, 2,3,4,5-tetrahydropyridine-2,6-dicarboxylate N-succinyltransferase
SACE_6967_at	gpmA, phosphoglycerate mutase
SACE_0335_at	---, protein of unknown function DUF1469
SACE_0899_at	cysM2, cystathionine beta-synthase
SACE_6582_at	sdhC, putative succinate dehydrogenase membrane subunit
SACE_6584_at	sdhA, succinate dehydrogenase flavoprotein subunit
SACE_6583_at	---, probable succinate dehydrogenase hydrophobic membrane anchor protein
SACE_7359_at	ino1, putative myo-inositol-1-phosphate synthase
SACE_1708_at	aroG, phospho-2-dehydro-3-deoxyheptonate aldolase
SACE_1089_at	---, peptidase M16-like
SACE_6585_at	sdhB, succinate dehydrogenase iron-sulfur protein
SACE_1686_at	---, probable ubiquinol-cytochrome c reductase iron-sulfur subunit
SACE_1187_at	ctaD, cytochrome c oxidase subunit I
SACE_1684_at	ctaE, cytochrome c oxidase subunit III
SACE_7144_at	purS, phosphoribosylformylglycinamidine synthase
SACE_3811_at	acn, aconitate hydratase
SACE_6154_at	leuB, beta-isopropylmalate dehydrogenase
SACE_0799_at	metS, methionyl-tRNA synthetase
SACE_0298_at	---, hypothetical protein
SACE_0200_at	---, putative ABC transport system, ATP-binding protein
SACE_6707_at	guaB3, inosine-5'-monophosphate dehydrogenase
SACE_6592_at	trpS, tryptophanyl-tRNA synthetase
SACE_1106_at	ftsE, cell division ATP-binding protein
SACE_1107_at	ftsX, putative cell division membrane protein
SACE_7111_at	pabC, probable amino acid aminotransferase
SACE_6651_at	folD, methylenetetrahydrofolate dehydrogenase (NADP+) / methenyltetrahydrofolate cyclohydrolase
SACE_0311_at	---, metallophosphoesterase
SACE_0004_at	gnd2, phosphogluconate dehydrogenase (decarboxylating)
SACE_7108_at	---, hypothetical protein
SACE_2237_at	hisE, phosphoribosyl-ATP pyrophosphatase
SACE_1432_at	---, hypothetical protein
SACE_5964_at	---, cob(I)yrinic acid a,c-diamide adenosyltransferase
SACE_2120_at	rpe, putatibe ribulose-phosphate 3-epimerase
SACE_1212_at	rph, ribonuclease PH
SACE_1090_at	---, peptidase M16-like
SACE_0202_at	---, probable cysteine desulfurase
SACE_6352_at	pon1, penicillin-binding protein 1
SACE_0312_at	---, GatB/YqeY
SACE_6284_at	atpF, ATP synthase B chain
SACE_0816_at	prsA, ribose-phosphate pyrophosphokinase
SACE_0034_at	---, putative peptidyl-prolyl cis-trans isomerase
SACE_1361_at	---, ATP-dependent Clp protease proteolytic subunit 2
SACE_1626_at	lipA, putative lipoic acid synthetase
SACE_0073_at	---, probable copper resistance protein
SACE_5346_at	---, RNA binding S1:resolvase, RNase H-like fold
SACE_2157_at	zwf, zwf2, glucose-6-phosphate 1-dehydrogenase
SACE_1638_at	sucB, dihydrolipoamide succinyltransferase
SACE_2158_at	pgiA, glucose-6-phosphate isomerase
SACE_2156_at	opcA, oxppcycle protein
SACE_1802_at	ppgK, polyphosphate glucokinase
SACE_7048_at	---, 2,5-diketo-D-gluconic acid reductase
SACE_2010_at	---, putative glycosyltransferase
SACE_0920_at	---, channel protein, hemolysin III family
SACE_5675_at	---, dehydrogenase complex, E1 component, beta subunit
SACE_1188_at	serB, phosphoserine phosphatase
SACE_1030_at	pepA, leucine aminopeptidase
SACE_5439_at	---, putative two-component system response regulator
SACE_2688_at	---, hypothetical protein
SACE_3299_at	---, probable transcriptional regulator, MarR family
SACE_3300_at	---, hypothetical protein
SACE_0074_at	---, hypothetical protein
SACE_1784_at	fumB, fumarate hydratase class I
SACE_1446_at	lepA, putative GTP-binding elongation factor
SACE_0960_at	---, GTP-binding protein YchF
SACE_2123_at	ribA, 3,4-dihydroxy-2-butanone 4-phosphate synthase
SACE_5750_at	trpC, indole-3-glycerol-phosphate synthase
SACE_6196_at	fixB, electron transfer flavoprotein, alpha subunit
SACE_1108_at	smpB, SsrA-binding protein
SACE_1697_at	---, cyclase/dehydrase
SACE_6197_at	fixA, electron transfer flavoprotein, beta subunit
SACE_6690_at	---, putative serine/threonine protein kinase
SACE_7384_at	trxB, thioredoxin reductase
SACE_1010_at	---, 4Fe-4S ferredoxin, iron-sulfur binding protein
SACE_2290_at	---, hypothetical protein
SACE_2002_at	---, protein of unknown function DUF574
SACE_2143_at	gap, glyceraldehyde 3-phosphate dehydrogenase
SACE_1954_at	cvnB11, hypothetical protein
SACE_1070_at	moeB, molybdopterin-synthase sulfurylase
SACE_0838_at	eno, phosphopyruvate hydratase
SACE_6636_at	icd-2, isocitrate dehydrogenase, NADP-dependent
SACE_0391_at	ppa, putative inorganic pyrophosphatase
SACE_6669_at	sucC, putative succinyl-CoA synthetase beta subunit
SACE_6668_at	---, succinyl-coa synthetase alpha chain
SACE_2159_at	tal, transaldolase
SACE_1639_at	dldH2, dihydrolipoyl dehydrogenase
SACE_0294_at	---, PE-PGRS family protein
SACE_0649_at	gltA-2, citrate synthase
SACE_5235_at	---, TrkA-C domain protein
SACE_2296_at	dapE2, ArgE/DapE/Acy1/Cpg2/yscS family
SACE_0297_at	---, monooxygenase, FAD-binding
SACE_7382_at	sigT, putative RNA polymerase sigma factor
SACE_1332_at	---, MscS mechanosensitive ion channel
SACE_6867_at	rplL, 50S ribosomal protein L7/L12
SACE_6780_at	rpsI, 30S ribosomal protein S9
SACE_6037_at	tsf, elongation factor EF1B
SACE_6868_at	rplJ, 50S ribosomal protein L10
SACE_6781_at	rplM, 50S ribosomal protein L13
SACE_0089_at	---, hypothetical protein
SACE_6715_at	groES, 10 kD chaperonin cpn10
SACE_6714_at	groEL1, 60 kD chaperonin cpn60
SACE_7210_at	dnaK, 70 kD heat shock protein (molecular chaperone)
SACE_1360_at	---, ATP-dependent Clp protease proteolytic subunit 1
SACE_4668_at	katG, catalase/peroxidase HPI
SACE_7220_at	---, iron-sulphur-binding reductase
SACE_0377_at	topA, DNA topoisomerase I
SACE_2077_at	---, putative transcriptional regulator (DNA-binding protein)
SACE_1291_at	---, ErfK/YbiS/YcfS/YnhG
SACE_0130_at	---, ferritin family protein
SACE_6128_at	---, putative transcriptional regulator, AsnC family
SACE_0934_at	glpX, fructose-bisphosphatase, class II
SACE_5835_at	ftsZ, cell division GTPase
SACE_0930_at	fumC, fumarase C (fumarate hydratase class II)
SACE_0634_at	ureA, urease gamma subunit protein
SACE_0080_at	---, possible glycine betaine/carnitine/choline binding protein precursor
SACE_0923_at	---, protein of unknown function DUF255
SACE_0556_at	---, ABC-type nitrate/sulfonate/bicarbonate transport systems-like protein
SACE_0691_at	cvnB1, hypothetical protein
SACE_1636_at	lipB, lipoate-protein ligase B
SACE_2094_at	---, hypothetical protein
SACE_2095_at	---, hypothetical protein
SACE_0121_at	---, SSS sodium solute transporter superfamily
SACE_1670_at	glsA, thermolabile glutaminase
SACE_5975_at	---, Raf kinase inhibitor homologous protein
SACE_1028_at	echA11, putative enoyl-CoA hydratase/isomerase family protein
SACE_0730_at	eryF, 6-deoxyerythronolide B hydroxylase (6-DEB hydroxylase)
SACE_0731_at	eryBIII, eryBIII NDP-4-keto-2,6-dideoxyhexose 3-C-methyltransferase
SACE_2174_at	sufB, putative iron-regulated ABC-type transporter
SACE_3155_at	---, hypothetical protein
SACE_3674_at	mdh, malate dehydrogenase
SACE_1534_at	ahpE, member of AhpC/TSA family
SACE_6429_at	---, possible anti-sigma factor
SACE_2251_at	prcB, 20S proteasome beta-subunit precursor
SACE_0719_at	eryBV, 6-DEB TDP-mycarosyl glycosyltransferase
SACE_3927_at	korA, 2-oxoglutarate ferredoxin oxidoreductase, alpha subunit
SACE_0217_at	hisC2, putative histidinol-phosphate aminotransferase
SACE_5892_at	---, secreted peptidase
SACE_0905_at	hpd3, 4-hydroxyphenylpyruvate dioxygenase
SACE_5968_at	---, lysine exporter protein (LysE/YggA)
SACE_6236_at	fadA4, acetyl-CoA acetyltransferase
SACE_0706_at	---, putative Streptomyces subtilisin inhibitor-like protein
SACE_4744_at	metE, 5-methyltetrahydropteroyltriglutamate--homocystei ne methyltransferase
SACE_3952_at	pdhA2, pyruvate dehydrogenase E1 component alpha subunit
SACE_3398_at	pccB, propionyl-CoA carboxylase beta
SACE_4231_at	---, hypothetical protein
SACE_0699_at	---, 2,4-dihydroxyhept-2-ene-1,7-dioic acid aldolase
SACE_4230_at	---, serine/threonine protein kinase
SACE_1668_at	aglA, alpha-glucosidase
SACE_1667_at	malR, maltose operon transcriptional repressor
SACE_1646_at	---, branched-chain amino acid aminotransferase
SACE_0907_at	greA, transcription elongation factor G
SACE_0150_at	---, heat shock protein HSP20
probeset	genes UP-regulated in Phase B
SACE_7274_at	pckA, phosphoenolpyruvate carboxykinase (GTP)
SACE_5586_at	---, Zn-binding alcohol dehydrogenase
SACE_3034_at	---, possible ABC Fe(3+) transporter binding protein
SACE_7363_at	---, hypothetical protein
SACE_2390_at	lldD1, L-Lactate dehydrogenase (cytochrome)
SACE_2391_at	---, creatininase
SACE_4631_at	---, putative branched-chain amino acid binding protein
SACE_3826_at	gshA, glutamate-cysteine ligase
SACE_3903_at	---, glycoside hydrolase family 2, sugar binding
SACE_2299_at	---, hypothetical protein
SACE_3239_at	slpD, proteinase (secreted protein)
SACE_5779_at	cpt, carboxypeptidase T precursor
SACE_6027_at	sitA, iron transport protein-binding protein
SACE_0134_at	---, hypothetical protein
SACE_3372_at	---, hypothetical protein
SACE_5415_at	---, hypothetical protein
SACE_2039_at	---, hypothetical protein
SACE_3033_at	---, putative peptide monooxygenase
SACE_4691_at	---, putative secreted serine protease
SACE_0482_at	---, hydrolase
SACE_7133_at	aprE, extracellular alkaline serine protease
SACE_6065_at	---, putative muramoyl-pentapeptide carboxypeptidase
SACE_5202_at	---, secreted hydrolase
SACE_5414_at	---, hypothetical protein
SACE_4895_at	---, putative secreted protein
SACE_4894_at	---, hydrolase, alpha/beta fold family
SACE_3721_at	---, methyltransferase
SACE_4896_at	---, von Willebrand factor, type A
SACE_3978_at	---, cyclic nucleotide-binding domain (cNMP-BD) protein
SACE_3977_at	---, terpene synthase, metal binding domain protein
SACE_3979_at	---, dimethylallyltranstransferase / geranyltranstransferase / geranylgeranyl pyrophosphate synthetase
SACE_3723_at	---, cyclic nucleotide-binding domain (cNMP-BD) protein
SACE_3722_at	---, terpene synthase, metal-binding
SACE_5375_at	---, putative cyclase-dehydratase
SACE_1783_at	---, hypothetical protein
SACE_6338_at	---, hypothetical protein
SACE_6339_at	cvnD6, ATP/GTP-binding protein
SACE_3825_at	---, sulfatase modifying factor
SACE_2967_at	cspA, PS1 protein
SACE_0349_at	---, cysteine dioxygenase type I
SACE_4421_at	---, hypothetical protein
SACE_1647_at	---, hypothetical protein
SACE_0794_at	lpsA2, secreted lipase
SACE_4701_at	proP, proline/betaine transporter
SACE_4950_at	---, short-chain dehydrogenase/reductase SDR
SACE_3428_at	---, TetR-family transcriptional regulator
SACE_6471_at	vrrB, hypervariable Bacillus group-specific protein
SACE_6638_at	---, hypothetical protein
SACE_0314_at	pon1, penicillin binding protein (class A)
SACE_5956_at	---, hypothetical protein
SACE_3260_at	---, hypothetical protein
SACE_6239_at	---, putative transcriptional regulator
SACE_0122_at	---, hypothetical protein
SACE_5365_at	---, hypothetical protein
SACE_6396_at	---, alcohol dehydrogenase, zinc-binding
SACE_6395_at	---, amidohydrolase 2
SACE_6394_at	---, protein of unknown function DUF59
SACE_1852_at	---, hypothetical protein
SACE_3282_at	---, 56kDa selenium binding
SACE_1853_at	---, hypothetical protein
SACE_1669_at	---, hypothetical protein
SACE_3904_at	yihR, predicted aldose-1-epimerase
SACE_0944_at	---, hypothetical protein
SACE_3157_at	---, putative signal-transduction protein with CBS domains
SACE_6719_at	---, hypothetical protein
SACE_5226_at	---, hypothetical protein
SACE_5780_at	---, carboxypeptidase
SACE_0842_at	---, hypothetical protein
SACE_7138_at	---, lysozyme M1 precursor
SACE_1171_at	sdhB1, succinate dehydrogenase iron-sulfur protein
SACE_2246_at	---, vesicle-fusing ATPase
SACE_3419_at	pydB, D-hydantoinase (dihydropyrimidinase) (DHPase)
SACE_1528_at	---, hypothetical protein
SACE_0270_at	---, hypothetical protein
SACE_0829_at	---, hypothetical protein
SACE_0828_at	---, hypothetical protein
SACE_5820_at	pntB, putative pyridine nucleotide transhydrogenase beta subunit
SACE_0067_at	---, hypothetical protein
SACE_6443_at	---, S30AE family protein
SACE_3456_at	---, hypothetical protein
SACE_1941_at	---, hypothetical protein
SACE_0372_at	---, hypothetical protein
SACE_3819_at	---, hypothetical protein
SACE_5819_at	pntAb, putative pyridine nucleotide transhydrogenase alpha 2 subunit
SACE_3537_at	---, protease
SACE_7282_at	---, secreted hydrolase
SACE_5168_at	fadE10, acyl-CoA dehydrogenase
SACE_6112_at	---, cytochrome P450 monooxygenase
SACE_6778_at	---, hypothetical protein
SACE_0996_at	---, hypothetical protein
SACE_3030_at	---, hypothetical protein
SACE_0933_at	---, secreted trypsin-like serine protease
SACE_3164_at	---, secreted protein
SACE_1227_at	---, secreted trypsin-like serine protease
SACE_1076_at	chiA2, chitinase A
SACE_2386_at	---, probable 1,3-propanediol dehydrogenase
SACE_0504_at	---, serine protease precursor
SACE_6068_at	---, transporter, solute:sodium symporter (SSS) family protein
SACE_3488_at	---, CBS domain protein
SACE_1612_at	---, anion transporter
SACE_0185_at	---, hypothetical protein
SACE_2381_at	---, response regulator, two-component system
SACE_2380_at	---, putative two-component system sensor kinase
SACE_1940_at	lacZ2, beta-D-galactosidase protein
SACE_0830_at	---, PE_PGRS family protein
SACE_5059_at	---, C4-dicarboxylate transport system substrate-binding protein
SACE_2412_at	---, high-affinity iron transporter
SACE_3970_at	---, cation efflux system protein
SACE_4702_at	dadA2, D-amino-acid dehydrogenase small subunit
SACE_3256_at	iolE, sugar phosphate isomerase/epimerase
SACE_3403_at	gatA, glutamyl-tRNA amidotransferase subunit A
SACE_5418_at	---, hypothetical protein
SACE_4996_at	---, hypothetical protein
SACE_5275_at	---, hypothetical protein
SACE_5939_at	bioI, cytochrome p450-like enzyme
SACE_2803_at	---, hypothetical protein
SACE_6506_at	---, serine protease precursor
SACE_2933_at	pnbA, putative para-nitrobenzyl esterase
SACE_5173_at	---, D-galactarate dehydratase/altronate hydrolase-like
SACE_5618_at	metF, 5,10-methylenetetrahydrofolate reductase
SACE_3147_at	---, NAD/factor-dependent formaldehyde dehydrogenase
SACE_5617_at	---, aminomethyltransferase
SACE_5619_at	fhs, formate--tetrahydrofolate ligase
SACE_2137_at	---, hypothetical protein
SACE_6977_at	---, hypothetical protein
SACE_5427_at	dadA2, D-amino-acid dehydrogenase small subunit
SACE_5428_at	---, hypothetical protein
SACE_1529_at	---, hypothetical protein
SACE_5608_at	---, IclR-family transcriptional regulator
SACE_0604_at	ilvB, acetolactate synthase large subunit
SACE_4226_at	serA, D-3-phosphoglycerate dehydrogenase
SACE_3661_at	---, ribonuclease
SACE_6519_at	---, PE-PGRS family protein
SACE_1399_at	---, hypothetical protein
SACE_4856_at	---, probable multidrug ABC transporter, permease
SACE_4511_at	fprC, ferredoxin reductase
SACE_2349_at	---, hypothetical protein
SACE_2958_at	---, hypothetical protein
SACE_6340_at	---, trypsin-like serine protease
SACE_1396_at	---, hypothetical protein
SACE_0765_at	---, possible serine protease, C-terminal
SACE_3145_at	fprC, ferredoxin reductase
SACE_3402_at	---, probable ribosomal protein N-acetyltransferase
SACE_2505_at	---, peptidase M50
SACE_4203_at	gbsA, glycine betaine aldehyde dehydrogenase
SACE_4332_at	---, amidinotransferase family protein
SACE_5349_at	---, endonuclease/exonuclease/phosphatase family
SACE_4086_at	---, hypothetical protein
SACE_4624_at	---, hypothetical protein
SACE_4207_at	---, hypothetical protein
SACE_4489_at	---, probable hydroxyacylglutathione hydrolase
SACE_4353_at	---, phosphatidylethanolamine N-methyltransferase
