# Supplementary material for: Comparative genomics and transcriptional profiles of Saccharopolyspora erythraea NRRL 2338 and a classically improved erythromycin over-producing strain
Source: Microb Cell Fact. 2012 Mar 8;11:32. doi: 10.1186/1475-2859-11-32 (PMC3359211; doi:10.1186/1475-2859-11-32)
Supplement: Additional file 2 — Cell cycle-regulated genes in S. erythraea Px. [file 1475-2859-11-32-S2.XLS]

## Sheet: Foglio1
Additional file 3. Cell cycle-regulated genes in S. erythraea Px.
Probeset	Gene name and description
SACE_6890_at	nuoM, NADH dehydrogenase I chain M
SACE_0844_at	dppA1, probable oligopeptide binding protein of ABC transporter
SACE_5779_at	cpt, carboxypeptidase T precursor
SACE_7037_at	acdH, acyl-CoA dehydrogenase
SACE_1456_at	mmsA2, methylmalonate-semialdehyde dehydrogenase (acylating)
SACE_1465_at	---, small multidrug resistance protein, SMR family
SACE_0933_at	---, secreted trypsin-like serine protease
SACE_2104_at	---, secreted trypsin-like serine protease
SACE_4614_at	---, hypothetical protein
SACE_6700_at	---, secreted protein
SACE_3952_at	pdhA2, pyruvate dehydrogenase E1 component alpha subunit
SACE_5699_at	---, acyl-CoA dehydrogenase
SACE_0813_at	---, NAD-dependent epimerase/dehydratase family protein
SACE_4651_at	tauD, taurine dioxygenase, 2-oxoglutarate-dependent
SACE_6468_at	---, NUDIX hydrolase
SACE_1517_at	---, RNA polymerase sigma factor
SACE_5251_at	---, hypothetical protein
SACE_5735_at	---, hypothetical protein
SACE_2081_at	---, integral membrane protein
SACE_0198_at	embC, arabinosyl transferase
SACE_7100_at	mshD, acetyltransferase
SACE_0908_at	---, putative conserved membrane protein
SACE_6877_at	rpmG, 50S ribosomal protein L33 type 2
SACE_6943_at	hemB, delta-aminolevulinic acid dehydratase
SACE_1324_at	---, cell wall surface anchor family protein
SACE_1548_at	---, GntR-family transcriptional regulator
SACE_5867_at	---, MraZ protein
SACE_6665_at	purN, phosphoribosylglycinamide formyltransferase
SACE_2053_at	---, Holliday junction resolvase YqgF
SACE_5515_at	---, hypothetical protein
SACE_5244_at	pyrG, CTP synthase
SACE_5832_at	---, hypothetical protein
SACE_6287_at	---, hypothetical protein
SACE_1473_at	cysN, sulfate adenylyltransferase subunit 1 / adenylylsulfate kinase
SACE_5958_at	nicT2, high-affinity nickel-transport protein
SACE_1202_at	---, probable transcriptional regulatory protein
SACE_0187_at	ohrA, organic hydroperoxide resistance protein
SACE_4906_at	---, cyclic nucleotide-binding domain (cNMP-BD) protein
SACE_4908_at	---, cyclic nucleotide-binding domain (cNMP-BD) protein
SACE_0424_at	---, probable ABC transporter, ATP-binding component
SACE_6429_at	---, possible anti-sigma factor
SACE_6177_at	---, DNA ligase, NAD-dependent
SACE_1652_at	---, oxidoreductase, aldo/keto reductase family
SACE_1030_at	pepA, leucine aminopeptidase
SACE_6587_at	---, putative penicillin-binding protein
SACE_6598_at	---, glyoxalase/bleomycin resistance protein/dioxygenase
SACE_0919_at	uppS1, putative undecaprenyl pyrophosphate synthetase
SACE_2226_at	cysS2, cysteinyl-tRNA synthetase
SACE_2290_at	---, hypothetical protein
SACE_1543_at	---, putative N-acetylglucosaminylphosphatidylinositol deacetylase
SACE_5759_at	hisA, phosphoribosylformimino-5-aminoimidazole carboxamide ribotide isomerase
SACE_5965_at	chlI, putative magnesium-chelatase subunit
SACE_2249_at	---, putative proteasome component
SACE_5955_at	cobN, cobalamin biosynthesis protein N
SACE_6118_at	pyc, pyruvate carboxylase
SACE_1623_at	glnA-1, glutamine synthetase
SACE_6756_at	aceB, mas, malate synthase A
SACE_2147_at	---, electron transport protein
SACE_0799_at	metS, methionyl-tRNA synthetase
SACE_1692_at	---, NLP/P60-family protein
SACE_6797_at	---, hypothetical protein
SACE_6838_at	tufA, elongation factor EF1A
SACE_6882_at	---, protein of unknown function DUF520
SACE_6834_at	rplW, 50S ribosomal protein L23
SACE_6282_at	atpA, ATP synthase alpha chain
SACE_6035_at	frr, ribosome recycling factor
SACE_6281_at	atpG, ATP synthase gamma chain
SACE_0811_at	rplY, 50S ribosomal protein L25
SACE_7348_at	rplI, 50S ribosomal protein L9
SACE_5279_at	rplT, 50S ribosomal subunit protein L20
SACE_6038_at	rpsB, 30S ribosomal protein S2
SACE_6818_at	rpmD, 50S ribosomal protein L30
SACE_1678_at	ctaC, putative cytochrome c oxidase chain II
SACE_1685_at	qcrC, cytochrome c mono-and diheme variants
SACE_1359_at	tig, putative cell division trigger factor
SACE_1500_at	glyS, glycyl-tRNA synthetase
SACE_6053_at	rpsP, 30S ribosomal protein S16
SACE_6808_at	infA, translation initiation factor IF1
SACE_6037_at	tsf, elongation factor EF1B
SACE_7351_at	rpsF, 30S ribosomal protein S6
SACE_6804_at	rpsD, 30S ribosomal protein S4
SACE_6833_at	rplB, 50S ribosomal protein L2
SACE_6829_at	rplP, 50S ribosomal protein L16
SACE_6832_at	rpsS, 30S ribosomal protein S19
SACE_5280_at	rpmI, 50S ribosomal protein L35
SACE_6822_at	rpsH, 30S ribosomal protein S8
SACE_6780_at	rpsI, 30S ribosomal protein S9
SACE_6807_at	rpmJ, 50S ribosomal protein L36
SACE_6781_at	rplM, 50S ribosomal protein L13
SACE_6839_at	fusA, putative translation elongation factor G
SACE_6841_at	rpsL, 30S ribosomal protein S12
SACE_1534_at	ahpE, member of AhpC/TSA family
SACE_2099_at	mihF, putative integration host factor
SACE_2143_at	gap, glyceraldehyde 3-phosphate dehydrogenase
SACE_6715_at	groES, 10 kD chaperonin cpn10
SACE_3785_at	hemH, ferrochelatase precursor
SACE_6672_at	---, metalloendopeptidase-like membrane protein
SACE_7384_at	trxB, thioredoxin reductase
SACE_2050_at	---, secreted protein
SACE_7179_at	---, hypothetical protein
SACE_0034_at	---, putative peptidyl-prolyl cis-trans isomerase
SACE_6173_at	gatA, glutamyl-tRNA(Gln) amidotransferase, subunit A
SACE_5914_at	---, putative guanosine pentaphosphate synthetase and polyribonucleotide nucleotidyltransferase
SACE_6058_at	deaD, ATP-dependent RNA helicase
SACE_1955_at	---, hypothetical protein
SACE_4668_at	katG, catalase/peroxidase HPI
SACE_3811_at	acn, aconitate hydratase
SACE_1954_at	cvnB11, hypothetical protein
SACE_0899_at	cysM2, cystathionine beta-synthase
SACE_1815_at	dxs, 1-deoxyxylulose-5-phosphate synthase
SACE_2096_at	---, PE-PGRS family protein
SACE_2144_at	pgk, phosphoglycerate kinase
SACE_6171_at	gatB, glutamyl-tRNA(Gln) amidotransferase subunit B
SACE_0200_at	---, putative ABC transport system, ATP-binding protein
SACE_1708_at	aroG, phospho-2-dehydro-3-deoxyheptonate aldolase
SACE_7142_at	purL, phosphoribosylformylglycinamidine synthase II
SACE_1107_at	ftsX, putative cell division membrane protein
SACE_6419_at	sodN, superoxide dismutase
SACE_1323_at	---, ABC-transporter protein, ATP binding component
SACE_2145_at	tpiA, tpi, triosephosphate isomerase
SACE_0557_at	---, sensor signal transduction histidine kinase
SACE_0167_at	---, membrane-associated phospholipid phosphatase
SACE_7144_at	purS, phosphoribosylformylglycinamidine synthase
SACE_2159_at	tal, transaldolase
SACE_0166_at	---, galactofuranosyl transferase
SACE_6592_at	trpS, tryptophanyl-tRNA synthetase
SACE_0074_at	---, hypothetical protein
SACE_1526_at	fabD, [acyl-carrier protein] S-malonyltransferase
SACE_0691_at	cvnB1, hypothetical protein
SACE_2094_at	---, hypothetical protein
SACE_1187_at	ctaD, cytochrome c oxidase subunit I
SACE_0838_at	eno, phosphopyruvate hydratase
SACE_6636_at	icd-2, isocitrate dehydrogenase, NADP-dependent
SACE_1687_at	qcrB, cytochrome b, membrane protein
SACE_2176_at	---, putative ABC transporter ATP-binding protein
SACE_6830_at	rpsC, 30S ribosomal protein S3
SACE_6823_at	rpsN, 30S ribosomal protein S14
SACE_6831_at	rplV, 50S ribosomal protein L22
SACE_6836_at	rplC, 50S ribosomal protein L3
SACE_6819_at	rpsE, 30S ribosomal protein S5
SACE_6805_at	rpsK, 30S ribosomal subunit protein S11
SACE_6820_at	rplR, 50S ribosomal protein L18
SACE_6803_at	---, DNA-directed RNA polymerase, alpha subunit
SACE_6821_at	rplF, 50S ribosomal protein L6
SACE_6802_at	rplQ, 50S ribosomal protein L17
SACE_1686_at	---, probable ubiquinol-cytochrome c reductase iron-sulfur subunit
SACE_5431_at	rpsA, 30S ribosomal protein S1
SACE_6835_at	rplD, 50S ribosomal protein L4
SACE_6870_at	rplA, 50S ribosomal protein L1
SACE_6447_at	mtrA, two-component response regulator
SACE_6714_at	groEL1, 60 kD chaperonin cpn60
SACE_0649_at	gltA-2, citrate synthase
SACE_6669_at	sucC, putative succinyl-CoA synthetase beta subunit
SACE_1106_at	ftsE, cell division ATP-binding protein
SACE_6668_at	---, succinyl-coa synthetase alpha chain
SACE_0853_at	---, NADH dehydrogenase
SACE_1638_at	sucB, dihydrolipoamide succinyltransferase
SACE_1684_at	ctaE, cytochrome c oxidase subunit III
SACE_7350_at	ssb, single-strand DNA-binding protein
SACE_3674_at	mdh, malate dehydrogenase
SACE_1639_at	dldH2, dihydrolipoyl dehydrogenase
SACE_7036_at	---, hypothetical protein
SACE_6385_at	sucA, 2-oxoglutarate dehydrogenase E1 component
SACE_5997_at	hur, hydroxyurea phosphotransferase
SACE_7209_at	grpE, heat shock protein (HSP-70 cofactor)
SACE_1005_at	typA, GTP-binding elongation factor family protein
SACE_5992_at	---, 1-hydroxy-2-methyl-2-(E)-butenyl 4-diphosphate synthase
SACE_1337_at	---, hypothetical protein
SACE_0294_at	---, PE-PGRS family protein
SACE_1089_at	---, peptidase M16-like
SACE_1642_at	pepB, leucyl aminopeptidase
SACE_0437_at	---, hypothetical protein
SACE_5316_at	---, metallo-beta-lactamase superfamily protein
SACE_0909_at	---, possible N-acetylglucosaminylphosphatidylinositol deacetylase
SACE_6813_at	secY, preprotein translocase
SACE_2296_at	dapE2, ArgE/DapE/Acy1/Cpg2/yscS family
SACE_5748_at	trpA, tryptophan synthase alpha chain
SACE_6352_at	pon1, penicillin-binding protein 1
SACE_5237_at	---, pseudouridylate synthase ribosomal large subunit
SACE_2052_at	alaS, putative alanyl-tRNA synthetase
SACE_1401_at	ndk, nucleoside diphosphate kinase
SACE_6286_at	atpB, ATP synthase A chain
SACE_0044_at	pknB, serine/threonine protein kinase
SACE_6283_at	atpH, ATP synthase delta chain
SACE_1414_at	rplU, 50S ribosomal protein L21
SACE_2075_at	efp, elongation factor P
SACE_0010_at	---, hypothetical protein
SACE_0116_at	---, possible signal peptide peptidase
SACE_5436_at	---, glyoxalase/bleomycin resistance protein/dioxygenase
SACE_2084_at	pyrF, orotidine-5prime-phosphate decarboxylase
SACE_6243_at	---, hypothetical protein
SACE_5929_at	---, hypothetical protein
SACE_6516_at	---, transcriptional regulator, DeoR family
SACE_7047_at	---, probable sugar efflux transporter, MFS superfamily
SACE_4786_at	---, putative secreted protein
SACE_1029_at	---, hypothetical protein
SACE_5234_at	cmk, cytidylate kinase
SACE_1442_at	---, cold-shock DNA-binding domain protein
SACE_5719_at	tesB, acyl-CoA thioesterase II
SACE_6965_at	regX3, two-component response regulator
SACE_0939_at	---, 4-hydroxy-3-methylbut-2-enyl diphosphate reductase
SACE_2026_at	---, preprotein translocase subunit SecF
SACE_2122_at	ribC, riboflavin synthase alpha chain
SACE_6138_at	plsC, 1-acylglycerol-3-phosphate O-acyltransferase
SACE_1206_at	cysM, cysteine synthase
SACE_7153_at	purB, adsL, adenylosuccinate lyase
SACE_2079_at	pyrB, aspartate carbamoyltransferase catalytic chain
SACE_0521_at	psd, phosphatidylserine decarboxylase proenzyme
SACE_5437_at	polA, DNA polymerase I
SACE_7110_at	---, hypothetical protein
SACE_2031_at	---, beta-lactamase-like protein
SACE_2173_at	---, probable transcriptional regulator
SACE_5233_at	plsC, 1-acylglycerol-3-phosphate O-acyltransferase
SACE_0625_at	---, drug resistance transporter, Bcr/CflA family
SACE_5823_at	rlu, ribosomal large subunit pseudouridine synthase
SACE_1216_at	bcp, bacterioferritin comigratory protein
SACE_7353_at	end, endonuclease IV
SACE_0556_at	---, ABC-type nitrate/sulfonate/bicarbonate transport systems-like protein
SACE_6570_at	---, hypothetical protein
SACE_0485_at	ectC, putative ectoine synthase
SACE_2095_at	---, hypothetical protein
SACE_5902_at	thyX, thymidylate synthase (TSase)
SACE_0900_at	---, putative antigen 34 kDa family
SACE_6416_at	rmlC, dTDP-4-dehydrorhamnose 3,5-epimerase
SACE_1213_at	---, Ham1-like protein
SACE_2235_at	---, HAD-superfamily hydrolase subfamily IA, variant 3
SACE_2238_at	hisG, ATP phosphoribosyltransferase
SACE_4619_at	---, molybdopterin dehydrogenase, FAD-binding
SACE_2157_at	zwf, zwf2, glucose-6-phosphate 1-dehydrogenase
SACE_0003_at	dnaN, DNA polymerase III beta subunit
SACE_5835_at	ftsZ, cell division GTPase
SACE_0008_at	gyrB, DNA gyrase subunit B
SACE_1838_at	---, chlorite dismutase
SACE_2123_at	ribA, 3,4-dihydroxy-2-butanone 4-phosphate synthase
SACE_2149_at	menG, regulator of ribonuclease activity A
SACE_6128_at	---, putative transcriptional regulator, AsnC family
SACE_0630_at	serC, phosphoserine aminotransferase
SACE_5743_at	---, putative iron ABC transporter substrate-binding protein
SACE_7048_at	---, 2,5-diketo-D-gluconic acid reductase
SACE_1272_at	---, putative lysyl tRNA synthetase-like protein
SACE_1282_at	nrdB, ribonucleoside-diphosphate reductase, beta subunit
SACE_1283_at	nrdA, ribonucleoside-diphosphate reductase, alpha subunit
SACE_1188_at	serB, phosphoserine phosphatase
SACE_5676_at	---, pyruvate dehydrogenase (lipoamide)
SACE_0514_at	def, putative polypeptide deformylase
SACE_0563_at	---, malate dehydrogenase (oxaloacetate-decarboxylating)
SACE_5674_at	---, pyruvate dehydrogenase complex dihydrolipoamide acetyltransferase
SACE_2158_at	pgiA, glucose-6-phosphate isomerase
SACE_5675_at	---, dehydrogenase complex, E1 component, beta subunit
SACE_6582_at	sdhC, putative succinate dehydrogenase membrane subunit
SACE_6583_at	---, probable succinate dehydrogenase hydrophobic membrane anchor protein
SACE_5677_at	pdhD, dihydrolipoamide dehydrogenase
SACE_1013_at	dapD, 2,3,4,5-tetrahydropyridine-2,6-dicarboxylate N-succinyltransferase
SACE_3599_at	---, antibiotic resistance macrolide glycosyltransferase
SACE_2009_at	pdx1, putative pyridoxine biosynthesis protein
SACE_6584_at	sdhA, succinate dehydrogenase flavoprotein subunit
SACE_6585_at	sdhB, succinate dehydrogenase iron-sulfur protein
SACE_6967_at	gpmA, phosphoglycerate mutase
SACE_0391_at	ppa, putative inorganic pyrophosphatase
SACE_2002_at	---, protein of unknown function DUF574
SACE_0721_at	eryAI, EryAI Erythromycin polyketide synthase modules 1 and 2
SACE_0723_at	eryAII, EryAII Erythromycin polyketide synthase modules 3 and 4
SACE_1764_at	---, ribonucleoside diphosphate reductase,B12-dependent
SACE_7111_at	pabC, probable amino acid aminotransferase
SACE_5975_at	---, Raf kinase inhibitor homologous protein
SACE_6140_at	ppk, polyphosphate kinase
SACE_6594_at	---, hypothetical protein
SACE_1212_at	rph, ribonuclease PH
SACE_2120_at	rpe, putatibe ribulose-phosphate 3-epimerase
SACE_7072_at	---, putative peptidyl-prolyl cis-trans isomerase
SACE_0311_at	---, metallophosphoesterase
SACE_7320_at	---, hypothetical protein
SACE_0199_at	---, glycosyl transferase
SACE_1108_at	smpB, SsrA-binding protein
SACE_7260_at	---, putative ABC transporter ATP-binding subunit
SACE_0693_at	cvnD6, ATP/GTP-binding protein
SACE_1406_at	---, ribonuclease, Rne/Rng family
SACE_2101_at	---, DNA-directed RNA polymerase subunit omega
SACE_0558_at	cvnB7, hypothetical protein
SACE_1677_at	asn1, asparagine synthase (glutamine-hydrolyzing)
SACE_0073_at	---, probable copper resistance protein
SACE_6547_at	deoD, punA, purine-nucleoside phosphorylase
SACE_2175_at	sufD, FeS assembly protein
SACE_7210_at	dnaK, 70 kD heat shock protein (molecular chaperone)
SACE_0165_at	glf, UDP-galactopyranose mutase
SACE_1953_at	cvnA5, sensor-like histidine kinase
SACE_5720_at	pyk3, pyruvate kinase
SACE_6154_at	leuB, beta-isopropylmalate dehydrogenase
SACE_1625_at	---, hypothetical protein
SACE_6147_at	---, haloacid dehalogenase-like hydrolase family protein
SACE_6852_at	---, hypothetical protein
SACE_1295_at	---, hypothetical protein
SACE_2156_at	opcA, oxppcycle protein
SACE_6768_at	glmS, glucosamine--fructose-6-phosphate aminotransferase
SACE_1432_at	---, hypothetical protein
SACE_2067_at	aroB, 3-dehydroquinate synthase
SACE_1403_at	---, putative Fe-S oxidoreductase
SACE_6792_at	---, cell division FtsK/SpoIIIE
SACE_5854_at	murX, phospho-N-acetylmuramoyl-pentapeptide-transferase
SACE_0920_at	---, channel protein, hemolysin III family
SACE_2010_at	---, putative glycosyltransferase
SACE_2237_at	hisE, phosphoribosyl-ATP pyrophosphatase
SACE_0560_at	cvnD6, ATP/GTP-binding protein
SACE_1523_at	fabF, 3-oxoacyl-[acyl-carrier-protein] synthase
SACE_1956_at	cvnD6, ATP/GTP-binding protein
SACE_6148_at	gltX, gltS, glutamyl-tRNA synthetase
SACE_7358_at	---, transcriptional regulator, PadR-like family
SACE_1774_at	galE, UDP-glucose 4-epimerase
SACE_0443_at	cysS, Cysteinyl-tRNA synthetase
SACE_6100_at	rnc, ribonuclease III
SACE_0692_at	cvnC6, hypothetical protein
SACE_6787_at	---, hypothetical protein
SACE_5439_at	---, putative two-component system response regulator
SACE_7108_at	---, hypothetical protein
SACE_1402_at	---, acetyltransferase
SACE_6048_at	lepB, signal peptidase I
SACE_0960_at	---, GTP-binding protein YchF
SACE_1583_at	---, hypothetical protein
SACE_5346_at	---, RNA binding S1:resolvase, RNase H-like fold
SACE_6651_at	folD, methylenetetrahydrofolate dehydrogenase (NADP+) / methenyltetrahydrofolate cyclohydrolase
SACE_1626_at	lipA, putative lipoic acid synthetase
SACE_1805_at	---, hypothetical protein
SACE_6664_at	purH, phosphoribosylaminoimidazolecarboxamide formyltransferase/IMP cyclohydrolase
SACE_7109_at	---, hypothetical protein
SACE_1349_at	rpi, ribose 5-phosphate isomerase RpiB
SACE_2160_at	tkt, transketolase
SACE_0282_at	lysC, ask, aspartate kinase
SACE_2030_at	---, putative peptidyl-prolyl cis-trans isomerase
SACE_0193_at	---, oxidoreductase, short-chain dehydrogenase/reductase family
SACE_0283_at	---, aspartate-semialdehyde dehydrogenase, USG-1 related
SACE_1028_at	echA11, putative enoyl-CoA hydratase/isomerase family protein
SACE_6935_at	hemL, glutamate-1-semialdehyde 2,1-aminomutase
SACE_1475_at	cysH, phosphoadenosine phosphosulfate reductase
SACE_6150_at	---, 5-oxopent-3-ene-1,2,5-tricarboxylate decarboxylase
SACE_7359_at	ino1, putative myo-inositol-1-phosphate synthase
SACE_0484_at	ectB, diaminobutyrate--pyruvate aminotransferase
SACE_6155_at	serA, D-3-phosphoglycerate dehydrogenase (PgdH)
SACE_2252_at	prcA, 20S proteasome alpha-subunit
SACE_5235_at	---, TrkA-C domain protein
SACE_6708_at	guaB-2, inosine-5'-monophosphate dehydrogenase
SACE_2041_at	aspS, aspartyl-tRNA synthetase
SACE_5254_at	tyrS, tyr, tyrosyl-tRNA synthetase
SACE_0201_at	---, ABC-type transporter, permease component
SACE_3786_at	inhA, enoyl-[acyl-carrier-protein] reductase
SACE_0940_at	---, hypothetical protein
SACE_3593_at	---, hypothetical protein
SACE_6218_at	---, thioredoxin
SACE_6430_at	sigR, RNA polymerase sigma factor
SACE_7143_at	purQ, phosphoribosylformylglycinamidine synthase I
SACE_2001_at	---, probable ferredoxin--NADP(+) reductase
SACE_5753_at	trpE, anthranilate synthase component I
SACE_6298_at	thrA, homoserine dehydrogenase
SACE_0910_at	---, hypothetical protein
SACE_7113_at	---, glycine cleavage T protein (aminomethyl transferase)
SACE_1750_at	---, hypothetical protein
SACE_5445_at	degU, two-component response regulator
SACE_6196_at	fixB, electron transfer flavoprotein, alpha subunit
SACE_6976_at	---, oxidoreductase, short-chain dehydrogenase/reductase family
SACE_0761_at	---, putative two-component system response regulator
SACE_1559_at	---, hypothetical protein
SACE_1483_at	phoH, phosphate starvation-induced protein
SACE_7386_at	cwlM, N-acetylmuramoyl-L-alanine amidase
SACE_5964_at	---, cob(I)yrinic acid a,c-diamide adenosyltransferase
SACE_2025_at	---, preprotein translocase subunit SecD
SACE_2032_at	hisS, histidyl-tRNA synthetase
SACE_7114_at	---, hypothetical protein
SACE_2112_at	def, putative polypeptide deformylase
SACE_6299_at	lysA, diaminopimelate decarboxylase
SACE_5815_at	dnaE, DNA polymerase III alpha subunit
SACE_6957_at	---, hypothetical protein
SACE_6297_at	thrC, threonine synthase
SACE_2177_at	csdB, cysteine desulfurase / selenocysteine lyase
SACE_0461_at	---, probable trehalose-phosphatase/glycoside hydrolase
SACE_0048_at	---, protein serine/threonine phosphatases
SACE_5927_at	nusA, putative transcriptional termination/antitermination factor
SACE_6300_at	argS, arginyl-tRNA synthetase
SACE_2083_at	carB, carbamoyl-phosphate synthase large subunit
SACE_1775_at	galK, galactokinase
SACE_1011_at	dapC, succinyldiaminopimelate aminotransferase
SACE_7396_at	rnpA, putative RNase P component
SACE_6779_at	glmM, putative phosphoglucomutase/phosphomannomutase
SACE_5276_at	pheT, putative phenylalanyl-tRNA synthetase beta subunit
SACE_6811_at	---, peptidase M24A, methionine aminopeptidase,subfamily 1
SACE_4054_at	---, oxidoreductase, aldo/keto reductase family
SACE_5232_at	---, small GTP-binding protein domain
SACE_0599_at	---, putative heat shock protein, HSP90-family
SACE_5856_at	murE, UDP-N-acetylmuramoylalanyl-D-glutamate--2,6-diaminopimelate ligase
SACE_1173_at	---, hypothetical protein
SACE_1446_at	lepA, putative GTP-binding elongation factor
SACE_0397_at	folE, GTP cyclohydrolase I
SACE_5746_at	lgt, prolipoprotein diacylglyceryl transferase
SACE_5824_at	lspA, lipoprotein signal peptidase
SACE_0004_at	gnd2, phosphogluconate dehydrogenase (decarboxylating)
SACE_1433_at	---, probable phosphoglycerate mutase (phosphoglyceromutase)
SACE_1484_at	---, protein of unknown function UPF0054
SACE_7206_at	fhbA, flavohemoprotein
SACE_0564_at	moaC, molybdenum cofactor biosynthesis protein
SACE_6480_at	aveBII, dTDP-glucose 4,6-dehydratase
SACE_4667_at	fur-1, ferric uptake regulation protein
SACE_5962_at	---, hypothetical protein
SACE_6945_at	hemC, porphobilinogen deaminase
SACE_5994_at	dxr, 1-deoxy-D-xylulose-5-phosphate reductoisomerase
SACE_0395_at	hpt, hypoxanthine-guanine phosphoribosyltransferase
SACE_1485_at	---, CBS domain protein
SACE_6051_at	rimM, 16S rRNA processing protein
SACE_0035_at	---, rhomboid-like protein
SACE_6158_at	ilvN, acetolactate synthase small subunit
SACE_5397_at	---, integral membrane protein TerC
SACE_0396_at	ftsH, putative cell division protein
SACE_1494_at	uppS-2, undecaprenyl diphosphate synthase
SACE_1802_at	ppgK, polyphosphate glucokinase
SACE_6786_at	---, PE-PGRS family protein
SACE_7135_at	---, hypothetical protein
SACE_7382_at	sigT, putative RNA polymerase sigma factor
SACE_1085_at	---, hypothetical protein
SACE_1902_at	fadB2, 3-hydroxyacyl-CoA dehydrogenase
SACE_6654_at	---, hypothetical protein
SACE_1291_at	---, ErfK/YbiS/YcfS/YnhG
SACE_2266_at	---, hypothetical protein
SACE_2068_at	aroQ-2, 3-dehydroquinate dehydratase, type II
SACE_2139_at	---, uncharacterised P-loop ATPase protein UPF0042
SACE_5928_at	---, protein of unknown function DUF150
SACE_5952_at	cobH, precorrin-8X methylmutase
SACE_1312_at	ctaB, protoheme IX farnesyltransferase
SACE_5277_at	pheS, putative phenylalanyl-tRNA synthetase alpha subunit
SACE_6883_at	rfbA, glucose-1-phosphate thymidylyltransferase
SACE_6975_at	---, ErfK/YbiS/YcfS/YnhG
SACE_5790_at	---, putative substrate-binding transport protein
SACE_6793_at	---, integral membrane protein
SACE_0643_at	---, cationic amino acid transporter, APC family
SACE_5851_at	murG, undecaprenyldiphospho-muramoylpentapeptide beta-N-acetylglucosaminyltransferase
SACE_6874_at	aspC, aspartate aminotransferase (transaminase A) (ASPAT)
SACE_5777_at	hisC-1, histidinol-phosphate aminotransferase
SACE_2165_at	---, hypothetical protein
SACE_5175_at	---, transmembrane transport protein
SACE_1513_at	add, adenosine deaminase protein
SACE_3299_at	---, probable transcriptional regulator, MarR family
SACE_4230_at	---, serine/threonine protein kinase
SACE_4572_at	---, polyketide biosynthesis enoyl-CoA hydratase
SACE_0725_at	eryCII, TDP-4-keto-6-deoxy-glucose 3,4-isomerase
SACE_2678_at	---, hypothetical protein
SACE_7385_at	trxB, thioredoxin reductase
SACE_0714_at	eryBVII, dTDP-4-deoxyglucose 3,5-epimerase
SACE_0731_at	eryBIII, eryBIII NDP-4-keto-2,6-dideoxyhexose 3-C-methyltransferase
SACE_0726_at	eryCIII, glycosyl transferase, NDP-D-desosamine : 3-L-mycarosyl erythronolide B
SACE_0727_at	eryBII, TDP-4-keto-6-deoxyhexose 2,3-reductase
SACE_0718_at	eryCVI, TDP-desosamine-N-dimethyltransferase
SACE_0724_at	eryAIII, EryAIII Erythromycin polyketide synthase modules 5 and 6
SACE_0716_at	eryCIV, eryCIV NDP-6-deoxyhexose 3,4-dehydratase
SACE_0715_at	eryCV, EryCV NDP-4,6-dideoxyhexose 3,4-enoyl reductase
SACE_0730_at	eryF, 6-deoxyerythronolide B hydroxylase (6-DEB hydroxylase)
SACE_4562_at	rhf, cytochrome P450
SACE_0719_at	eryBV, 6-DEB TDP-mycarosyl glycosyltransferase
SACE_0720_at	eryBIV, dTDP-4-keto-6-deoxy-L-hexose 4-reductase
SACE_0728_at	eryG, erythromycin C methlytransferase
SACE_4568_at	---, hypothetical protein
SACE_4570_at	pksG, hydroxymethylglutaryl-CoA synthase
SACE_4571_at	echA7, enoyl-CoA hydratase/isomerase family protein
SACE_3155_at	---, hypothetical protein
SACE_4563_at	---, hypothetical protein
SACE_4569_at	---, hypothetical protein
SACE_4564_at	avtA, valine--pyruvate transaminase
SACE_4565_at	ilvB1, acetolactate synthase
SACE_4576_at	---, cupin 2, conserved barrel
SACE_4566_at	---, hypothetical protein
SACE_4567_at	fabH5, 3-oxoacyl-ACP synthase III
SACE_1104_at	---, possible transcriptional regulator, PadR family
SACE_0819_at	---, stearoyl-CoA 9-desaturase
SACE_1340_at	---, DsbA oxidoreductase
SACE_3978_at	---, cyclic nucleotide-binding domain (cNMP-BD) protein
SACE_3187_at	---, terpene synthase, metal binding domain protein
SACE_5609_at	padAd2, phthalate dioxygenase ferredoxin reductase subunit
SACE_6500_at	---, membrane-flanked domain protein
probeset	genes UP-regulated in Phase B
SACE_0999_at	---, hypothetical protein
SACE_1992_at	---, cyclopropane-fatty-acyl-phospholipid synthase
SACE_3546_at	---, putative phenylacetic acid degradation protein
SACE_3954_at	bkdC2, putative dihydrolipoamide acyltransferase component E2
SACE_3680_at	---, hypothetical protein
SACE_3542_at	paaK, phenylacetate-CoA ligase
SACE_2803_at	---, hypothetical protein
SACE_3919_at	---, hypothetical protein
SACE_0388_at	---, pyruvate, water dikinase
SACE_1528_at	---, hypothetical protein
SACE_5780_at	---, carboxypeptidase
SACE_6149_at	---, monooxygenase, FAD-binding
SACE_3456_at	---, hypothetical protein
SACE_4691_at	---, putative secreted serine protease
SACE_6506_at	---, serine protease precursor
SACE_1426_at	cypA, cytochrome P450-like enzyme
SACE_3420_at	---, N5,N10-methylene-tetrahydromethanopterin reductase
SACE_3418_at	---, aminotransferase class III
SACE_6357_at	---, hypothetical protein
SACE_3417_at	---, hydrolase
SACE_3419_at	pydB, D-hydantoinase (dihydropyrimidinase) (DHPase)
SACE_3473_at	---, TetR-family transcriptional regulator
SACE_3182_at	---, hypothetical protein
SACE_4491_at	soxG, sarcosine oxidase gamma subunit
SACE_6260_at	aglA, alpha-glucosidase
SACE_6389_at	tdh, threonine 3-dehydrogenase, NAD(P)-binding
SACE_3792_at	---, ribosomal RNA adenine dimethylase domain protein
SACE_3130_at	---, ATP-dependent helicase HrpB
SACE_3518_at	---, xylose isomerase-like TIM barrel
SACE_0992_at	---, oligopeptide/dipeptide ABC transporter, permease protein
SACE_5422_at	---, hypothetical protein
SACE_5192_at	iolE, phosphate isomerases/epimerase
SACE_5309_at	cyp20, putative cytochrome P450
SACE_4180_at	---, hypothetical protein
SACE_4389_at	lanM2, lantibiotic modifying enzyme
SACE_4700_at	---, hypothetical protein
SACE_3633_at	---, probable transposase
SACE_4106_at	iolF, inositol transport protein
SACE_5414_at	---, hypothetical protein
SACE_5820_at	pntB, putative pyridine nucleotide transhydrogenase beta subunit
SACE_6112_at	---, cytochrome P450 monooxygenase
SACE_6443_at	---, S30AE family protein
SACE_1169_at	---, possible succinate dehydrogenase
SACE_3164_at	---, secreted protein
SACE_2458_at	---, hypothetical protein
SACE_1612_at	---, anion transporter
SACE_3415_at	---, hypothetical protein
SACE_4974_at	---, putative phosphotransferase
SACE_5586_at	---, Zn-binding alcohol dehydrogenase
SACE_3635_at	---, probable transposase
SACE_3850_at	---, protein of unknown function DUF6, transmembrane
SACE_2491_at	---, hypothetical protein
SACE_5629_at	---, hypothetical protein
SACE_4313_at	---, nucleoside diphosphate kinase regulator
SACE_2753_at	---, transposase, IS605 OrfB family
SACE_6002_at	---, hypothetical protein
SACE_1032_at	---, transport integral membrane protein
SACE_3430_at	---, oxidoreductase
SACE_1195_at	---, hypothetical protein
SACE_6111_at	---, hypothetical protein
SACE_3280_at	---, hypothetical protein
SACE_2497_at	---, hypothetical protein
SACE_2685_at	---, putative metal-dependent amidase/aminoacylase/carboxypeptidase
SACE_5308_at	chlB1, iterative type I polyketide synthase
SACE_2933_at	pnbA, putative para-nitrobenzyl esterase
SACE_4325_at	---, radical SAM
SACE_4919_at	prnA, tryptophan halogenase
SACE_2528_at	---, hypothetical protein
SACE_3653_at	---, integral membrane protein TerC
SACE_2783_at	---, aldehyde dehydrogenase (NAD+)
SACE_2645_at	---, hypothetical protein
SACE_2420_at	---, thermophile-specific fructose-1,6-bisphosphatase
SACE_3640_at	---, FAD linked oxidase-like
SACE_5589_at	---, hypothetical protein
SACE_2380_at	---, putative two-component system sensor kinase
SACE_3458_at	---, hypothetical protein
SACE_4470_at	---, glycosyltransferase; possible macrolide glycosyltransferase
SACE_4037_at	---, acyl-CoA synthase
SACE_4101_at	bglA, beta-glucosidase
SACE_4707_at	---, hypothetical protein
SACE_4701_at	proP, proline/betaine transporter
SACE_2465_at	uspA3, universal stress protein family
SACE_5182_at	---, acetyl-CoA carboxylase
SACE_4139_at	---, type I modular polyketide synthase
SACE_2984_at	---, ROK-family transcriptional regulator
SACE_1512_at	---, acetyltransferase (GNAT) family
SACE_4113_at	ehpF, putative phenazine antibiotic biosynthesis protein
SACE_2885_at	toxC, WD domain protein
SACE_4105_at	xylA, xylose isomerase
SACE_2516_at	---, putative transposase
SACE_3373_at	---, hypothetical protein
SACE_0842_at	---, hypothetical protein
SACE_5624_at	uspA1, putative universal stress protein
SACE_3036_at	---, MbtH protein
SACE_6639_at	---, hypothetical protein
SACE_5226_at	---, hypothetical protein
SACE_6628_at	---, hypothetical protein
SACE_5428_at	---, hypothetical protein
SACE_2056_at	---, hypothetical protein
SACE_3536_at	---, stress-inducible protein
SACE_1643_at	---, amino acid permease-associated region
SACE_3284_at	---, hypothetical protein
SACE_5537_at	---, acyl-CoA oxidase
SACE_7276_at	slpE, peptidase
