# Supplementary material for: Comparative genomics and transcriptional profiles of Saccharopolyspora erythraea NRRL 2338 and a classically improved erythromycin over-producing strain
Source: Microb Cell Fact. 2012 Mar 8;11:32. doi: 10.1186/1475-2859-11-32 (PMC3359211; doi:10.1186/1475-2859-11-32)
Supplement: Additional file 3 — Genes up-regulated in both S. erythraea NRRL 2338 and S. erythraea Px during phase a. [file 1475-2859-11-32-S3.XLS]

## Sheet: Table_S3
Additional file 4. Genes up-regulated in both S. erythraea NRRL 2338 and S. erythraea Px during phase a.
Probeset	Gene name and description
SACE_0004_at	gnd2, phosphogluconate dehydrogenase (decarboxylating)
SACE_0008_at	gyrB, DNA gyrase subunit B
SACE_0010_at	---, hypothetical protein
SACE_0034_at	---, putative peptidyl-prolyl cis-trans isomerase
SACE_0073_at	---, probable copper resistance protein
SACE_0074_at	---, hypothetical protein
SACE_0200_at	---, putative ABC transport system, ATP-binding protein
SACE_0294_at	---, PE-PGRS family protein
SACE_0311_at	---, metallophosphoesterase
SACE_0391_at	ppa, putative inorganic pyrophosphatase
SACE_0514_at	def, putative polypeptide deformylase
SACE_0556_at	---, ABC-type nitrate/sulfonate/bicarbonate transport systems-like protein
SACE_0557_at	---, sensor signal transduction histidine kinase
SACE_0558_at	cvnB7, hypothetical protein
SACE_0563_at	---, malate dehydrogenase (oxaloacetate-decarboxylating)
SACE_0630_at	serC, phosphoserine aminotransferase
SACE_0649_at	gltA-2, citrate synthase
SACE_0691_at	cvnB1, hypothetical protein
SACE_0719_at	eryBV, 6-DEB TDP-mycarosyl glycosyltransferase
SACE_0730_at	eryF, 6-deoxyerythronolide B hydroxylase (6-DEB hydroxylase)
SACE_0731_at	eryBIII, eryBIII NDP-4-keto-2,6-dideoxyhexose 3-C-methyltransferase
SACE_0799_at	metS, methionyl-tRNA synthetase
SACE_0838_at	eno, phosphopyruvate hydratase
SACE_0899_at	cysM2, cystathionine beta-synthase
SACE_0900_at	---, putative antigen 34 kDa family
SACE_0920_at	---, channel protein, hemolysin III family
SACE_0960_at	---, GTP-binding protein YchF
SACE_1013_at	dapD, 2,3,4,5-tetrahydropyridine-2,6-dicarboxylate N-succinyltransferase
SACE_1028_at	echA11, putative enoyl-CoA hydratase/isomerase family protein
SACE_1029_at	---, hypothetical protein
SACE_1030_at	pepA, leucine aminopeptidase
SACE_1089_at	---, peptidase M16-like
SACE_1106_at	ftsE, cell division ATP-binding protein
SACE_1107_at	ftsX, putative cell division membrane protein
SACE_1108_at	smpB, SsrA-binding protein
SACE_1173_at	---, hypothetical protein
SACE_1187_at	ctaD, cytochrome c oxidase subunit I
SACE_1188_at	serB, phosphoserine phosphatase
SACE_1212_at	rph, ribonuclease PH
SACE_1272_at	---, putative lysyl tRNA synthetase-like protein
SACE_1291_at	---, ErfK/YbiS/YcfS/YnhG
SACE_1432_at	---, hypothetical protein
SACE_1446_at	lepA, putative GTP-binding elongation factor
SACE_1500_at	glyS, glycyl-tRNA synthetase
SACE_1534_at	ahpE, member of AhpC/TSA family
SACE_1626_at	lipA, putative lipoic acid synthetase
SACE_1638_at	sucB, dihydrolipoamide succinyltransferase
SACE_1639_at	dldH2, dihydrolipoyl dehydrogenase
SACE_1642_at	pepB, leucyl aminopeptidase
SACE_1678_at	ctaC, putative cytochrome c oxidase chain II
SACE_1684_at	ctaE, cytochrome c oxidase subunit III
SACE_1685_at	qcrC, cytochrome c mono-and diheme variants
SACE_1686_at	---, probable ubiquinol-cytochrome c reductase iron-sulfur subunit
SACE_1687_at	qcrB, cytochrome b, membrane protein
SACE_1708_at	aroG, phospho-2-dehydro-3-deoxyheptonate aldolase
SACE_1750_at	---, hypothetical protein
SACE_1802_at	ppgK, polyphosphate glucokinase
SACE_1815_at	dxs, 1-deoxyxylulose-5-phosphate synthase
SACE_1902_at	fadB2, 3-hydroxyacyl-CoA dehydrogenase
SACE_1954_at	cvnB11, hypothetical protein
SACE_2002_at	---, protein of unknown function DUF574
SACE_2009_at	pdx1, putative pyridoxine biosynthesis protein
SACE_2010_at	---, putative glycosyltransferase
SACE_2094_at	---, hypothetical protein
SACE_2095_at	---, hypothetical protein
SACE_2120_at	rpe, putatibe ribulose-phosphate 3-epimerase
SACE_2123_at	ribA, 3,4-dihydroxy-2-butanone 4-phosphate synthase
SACE_2143_at	gap, glyceraldehyde 3-phosphate dehydrogenase
SACE_2144_at	pgk, phosphoglycerate kinase
SACE_2156_at	opcA, oxppcycle protein
SACE_2157_at	zwf, zwf2, glucose-6-phosphate 1-dehydrogenase
SACE_2158_at	pgiA, glucose-6-phosphate isomerase
SACE_2159_at	tal, transaldolase
SACE_2160_at	tkt, transketolase
SACE_2237_at	hisE, phosphoribosyl-ATP pyrophosphatase
SACE_2290_at	---, hypothetical protein
SACE_2296_at	dapE2, ArgE/DapE/Acy1/Cpg2/yscS family
SACE_3155_at	---, hypothetical protein
SACE_3299_at	---, probable transcriptional regulator, MarR family
SACE_3674_at	mdh, malate dehydrogenase
SACE_3811_at	acn, aconitate hydratase
SACE_3952_at	pdhA2, pyruvate dehydrogenase E1 component alpha subunit
SACE_4230_at	---, serine/threonine protein kinase
SACE_4668_at	katG, catalase/peroxidase HPI
SACE_4786_at	---, putative secreted protein
SACE_5235_at	---, TrkA-C domain protein
SACE_5346_at	---, RNA binding S1:resolvase, RNase H-like fold
SACE_5436_at	---, glyoxalase/bleomycin resistance protein/dioxygenase
SACE_5439_at	---, putative two-component system response regulator
SACE_5675_at	---, dehydrogenase complex, E1 component, beta subunit
SACE_5719_at	tesB, acyl-CoA thioesterase II
SACE_5743_at	---, putative iron ABC transporter substrate-binding protein
SACE_5790_at	---, putative substrate-binding transport protein
SACE_5815_at	dnaE, DNA polymerase III alpha subunit
SACE_5835_at	ftsZ, cell division GTPase
SACE_5955_at	cobN, cobalamin biosynthesis protein N
SACE_5958_at	nicT2, high-affinity nickel-transport protein
SACE_5964_at	---, cob(I)yrinic acid a,c-diamide adenosyltransferase
SACE_5975_at	---, Raf kinase inhibitor homologous protein
SACE_6037_at	tsf, elongation factor EF1B
SACE_6128_at	---, putative transcriptional regulator, AsnC family
SACE_6154_at	leuB, beta-isopropylmalate dehydrogenase
SACE_6196_at	fixB, electron transfer flavoprotein, alpha subunit
SACE_6352_at	pon1, penicillin-binding protein 1
SACE_6429_at	---, possible anti-sigma factor
SACE_6447_at	mtrA, two-component response regulator
SACE_6480_at	aveBII, dTDP-glucose 4,6-dehydratase
SACE_6582_at	sdhC, putative succinate dehydrogenase membrane subunit
SACE_6583_at	---, probable succinate dehydrogenase hydrophobic membrane anchor protein
SACE_6584_at	sdhA, succinate dehydrogenase flavoprotein subunit
SACE_6585_at	sdhB, succinate dehydrogenase iron-sulfur protein
SACE_6592_at	trpS, tryptophanyl-tRNA synthetase
SACE_6594_at	---, hypothetical protein
SACE_6636_at	icd-2, isocitrate dehydrogenase, NADP-dependent
SACE_6651_at	folD, methylenetetrahydrofolate dehydrogenase (NADP+) / methenyltetrahydrofolate cyclohydrolase
SACE_6664_at	purH, phosphoribosylaminoimidazolecarboxamide formyltransferase/IMP cyclohydrolase
SACE_6668_at	---, succinyl-coa synthetase alpha chain
SACE_6669_at	sucC, putative succinyl-CoA synthetase beta subunit
SACE_6708_at	guaB-2, inosine-5'-monophosphate dehydrogenase
SACE_6714_at	groEL1, 60 kD chaperonin cpn60
SACE_6715_at	groES, 10 kD chaperonin cpn10
SACE_6768_at	glmS, glucosamine--fructose-6-phosphate aminotransferase
SACE_6780_at	rpsI, 30S ribosomal protein S9
SACE_6781_at	rplM, 50S ribosomal protein L13
SACE_6874_at	aspC, aspartate aminotransferase (transaminase A) (ASPAT)
SACE_6935_at	hemL, glutamate-1-semialdehyde 2,1-aminomutase
SACE_6967_at	gpmA, phosphoglycerate mutase
SACE_7048_at	---, 2,5-diketo-D-gluconic acid reductase
SACE_7072_at	---, putative peptidyl-prolyl cis-trans isomerase
SACE_7108_at	---, hypothetical protein
SACE_7111_at	pabC, probable amino acid aminotransferase
SACE_7135_at	---, hypothetical protein
SACE_7142_at	purL, phosphoribosylformylglycinamidine synthase II
SACE_7144_at	purS, phosphoribosylformylglycinamidine synthase
SACE_7210_at	dnaK, 70 kD heat shock protein (molecular chaperone)
SACE_7359_at	ino1, putative myo-inositol-1-phosphate synthase
SACE_7382_at	sigT, putative RNA polymerase sigma factor
SACE_7384_at	trxB, thioredoxin reductase
