# Supplementary material for: Comparative genomics and transcriptional profiles of Saccharopolyspora erythraea NRRL 2338 and a classically improved erythromycin over-producing strain
Source: Microb Cell Fact. 2012 Mar 8;11:32. doi: 10.1186/1475-2859-11-32 (PMC3359211; doi:10.1186/1475-2859-11-32)
Supplement: Additional file 5 — Genes specifically up-regulated during phase a in S. erythraea NRRL 2338. [file 1475-2859-11-32-S5.XLS]

## Sheet: Table_S5
Additional file 6. Genes specifically up-regulated during phase a in S. erythraea NRRL 2338.
Probeset	Gene name and description
SACE_0076_at	---, glycine betaine transporter, BCCT family
SACE_0080_at	---, possible glycine betaine/carnitine/choline binding protein precursor
SACE_0089_at	---, hypothetical protein
SACE_0090_at	---, hypothetical protein
SACE_0121_at	---, SSS sodium solute transporter superfamily
SACE_0130_at	---, ferritin family protein
SACE_0150_at	---, heat shock protein HSP20
SACE_0202_at	---, probable cysteine desulfurase
SACE_0217_at	hisC2, putative histidinol-phosphate aminotransferase
SACE_0297_at	---, monooxygenase, FAD-binding
SACE_0298_at	---, hypothetical protein
SACE_0312_at	---, GatB/YqeY
SACE_0335_at	---, protein of unknown function DUF1469
SACE_0377_at	topA, DNA topoisomerase I
SACE_0453_at	---, ABC-type transporter
SACE_0581_at	---, putative ATPase involved in chromosome partitioning
SACE_0634_at	ureA, urease gamma subunit protein
SACE_0647_at	cscK, ribokinase:carbohydrate kinase, PfkB
SACE_0699_at	---, 2,4-dihydroxyhept-2-ene-1,7-dioic acid aldolase
SACE_0706_at	---, putative Streptomyces subtilisin inhibitor-like protein
SACE_0777_at	---, hypothetical protein
SACE_0816_at	prsA, ribose-phosphate pyrophosphokinase
SACE_0834_at	---, transcriptional regulator, MazG family
SACE_0892_at	---, 60 kDa membrane insertion protein
SACE_0905_at	hpd3, 4-hydroxyphenylpyruvate dioxygenase
SACE_0907_at	greA, transcription elongation factor G
SACE_0923_at	---, protein of unknown function DUF255
SACE_0930_at	fumC, fumarase C (fumarate hydratase class II)
SACE_0934_at	glpX, fructose-bisphosphatase, class II
SACE_0943_at	---, binding protein/LacI transcriptional regulator
SACE_0948_at	---, L-fucose isomerase, putative
SACE_0949_at	---, carbohydrate kinase, FGGY
SACE_1010_at	---, 4Fe-4S ferredoxin, iron-sulfur binding protein
SACE_1062_at	---, hypothetical protein
SACE_1070_at	moeB, molybdopterin-synthase sulfurylase
SACE_1081_at	---, possible transmembrane cation transporter
SACE_1090_at	---, peptidase M16-like
SACE_1201_at	---, ATP-dependent Clp protease adaptor protein ClpS
SACE_1273_at	---, putative Lsr2-like protein
SACE_1301_at	---, hypothetical protein
SACE_1308_at	---, siderophore-interacting protein
SACE_1309_at	---, putative peptide monooxygenase
SACE_1332_at	---, MscS mechanosensitive ion channel
SACE_1333_at	---, prolyl oligopeptidase
SACE_1360_at	---, ATP-dependent Clp protease proteolytic subunit 1
SACE_1361_at	---, ATP-dependent Clp protease proteolytic subunit 2
SACE_1631_at	---, hypothetical protein
SACE_1636_at	lipB, lipoate-protein ligase B
SACE_1646_at	---, branched-chain amino acid aminotransferase
SACE_1667_at	malR, maltose operon transcriptional repressor
SACE_1668_at	aglA, alpha-glucosidase
SACE_1670_at	glsA, thermolabile glutaminase
SACE_1679_at	---, integral membrane protein
SACE_1694_at	---, putative long-chain fatty acid ligase
SACE_1697_at	---, cyclase/dehydrase
SACE_1704_at	pfkA, 6-phosphofructokinase
SACE_1784_at	fumB, fumarate hydratase class I
SACE_2077_at	---, putative transcriptional regulator (DNA-binding protein)
SACE_2174_at	sufB, putative iron-regulated ABC-type transporter
SACE_2251_at	prcB, 20S proteasome beta-subunit precursor
SACE_2688_at	---, hypothetical protein
SACE_2693_at	---, non-ribosomal peptide synthase
SACE_2696_at	---, putative non-ribosomal peptide synthetase
SACE_2697_at	---, putative ABC-type Fe3+-siderophores transport system
SACE_2698_at	---, putative regulatory protein
SACE_3265_at	---, secreted protein
SACE_3300_at	---, hypothetical protein
SACE_3398_at	pccB, propionyl-CoA carboxylase beta
SACE_3500_at	---, amino acid permease-associated region
SACE_3571_at	---, hypothetical protein
SACE_3854_at	dhbC, isochorismate synthase
SACE_3891_at	---, hypothetical protein
SACE_3927_at	korA, 2-oxoglutarate ferredoxin oxidoreductase, alpha subunit
SACE_4069_at	narH, nitrate reductase beta chain
SACE_4076_at	sidF, ferrichrome ABC transporter substrate-binding protein
SACE_4231_at	---, hypothetical protein
SACE_4301_at	---, glucose-methanol-choline oxidoreductase
SACE_4683_at	bioB, biotin synthase
SACE_4684_at	bioA, adenosylmethionine-8-amino-7-oxononanoate aminotransferase
SACE_4744_at	metE, 5-methyltetrahydropteroyltriglutamate--homocystei ne methyltransferase
SACE_4969_at	---, hypothetical protein
SACE_5205_at	---, aminopeptidase (secreted protein)
SACE_5750_at	trpC, indole-3-glycerol-phosphate synthase
SACE_5841_at	---, putative ABC transporter sugar-binding protein
SACE_5883_at	---, probable amino-acid acetyltransferase
SACE_5892_at	---, secreted peptidase
SACE_5966_at	---, GCN5-related N-acetyltransferase
SACE_5968_at	---, lysine exporter protein (LysE/YggA)
SACE_6106_at	coaD, pantetheine-phosphate adenylyltransferase
SACE_6143_at	leuD, 3-isopropylmalate dehydratase small subunit
SACE_6197_at	fixA, electron transfer flavoprotein, beta subunit
SACE_6236_at	fadA4, acetyl-CoA acetyltransferase
SACE_6284_at	atpF, ATP synthase B chain
SACE_6289_at	---, SUA5/YciO/YrdC/YwlC
SACE_6321_at	---, probable ATP-binding component of ABC transporter
SACE_6323_at	---, ABC peptide transporter, membrane subunit
SACE_6324_at	---, peptide ABC transporter peptide-binding protein,putative
SACE_6330_at	---, putative fusion protein (ligase/carboxylase and argininosuccinate lyase
SACE_6456_at	---, cation diffusion facilitator family transporter
SACE_6486_at	purK, phosphoribosylaminoimidazole carboxylase ATPase subunit
SACE_6690_at	---, putative serine/threonine protein kinase
SACE_6707_at	guaB3, inosine-5'-monophosphate dehydrogenase
SACE_6763_at	---, alpha/beta hydrolase fold
SACE_6798_at	---, hypothetical protein
SACE_6867_at	rplL, 50S ribosomal protein L7/L12
SACE_6868_at	rplJ, 50S ribosomal protein L10
SACE_6914_at	menB, naphthoate synthase
SACE_7168_at	purD, phosphoribosylamine--glycine ligase
SACE_7173_at	purA, adenylosuccinate synthetase
SACE_7195_at	ytrA, GntR family transcriptional regulator
SACE_7199_at	clpB, putative Clp protease ATP-binding subunit
SACE_7220_at	---, iron-sulphur-binding reductase
SACE_7291_at	dapE, peptidase, M20/M25/M40 family
SACE_7366_at	---, sensor kinase, two-component system
